# Supplementary material for: Ancient and Contemporary DNA Reveal a Pre-Human Decline but No Population Bottleneck Associated with Recent Human Persecution in the Kea (Nestor notabilis)
Source: PLoS One. 2015 Feb 26;10(2):e0118522. doi: 10.1371/journal.pone.0118522 (PMC4342260; doi:10.1371/journal.pone.0118522)
Supplement: S1 Data — (TXT) [file pone.0118522.s007.txt]

sample	pop	Nnot14	Nnot14	Strhab16	Strhab16	Strhab8	Strhab8	Strhab33	Strhab33	Strhab13	Strhab13	Strhab25a	Strhab25b	Nnot24	Nnot24	Strhab35	Strhab35	Cfor0809	Cfor0809	Nnot37a	Nnot37b	Nnot38a	Nnot38b	Nnot39a	Nnot 39b	Nnot43a	Nnot43b	Nnot49a	Nnot49b	Nnot8a	Nnot8b
LB2467	Sumner	218	234	146	146	112	112	170	176	130	132	177	197	167	167	160	167	188	188	247	249	213	213	223	223	177	177	206	206	164	164
NMW_12.208	Arthurs	208	218	146	146	112	120	166	168	0	0	177	189	163	167	155	155	188	188	249	249	213	213	223	225	173	173	206	206	164	164
NMW_12.209	Arthurs	0	0	146	146	112	120	170	170	117	130	185	185	167	167	149	155	0	0	249	249	0	0	223	223	173	177	206	206	168	168
LB2466	Arthurs	218	244	142	146	112	112	170	174	117	132	177	201	163	167	160	167	188	188	0	0	213	213	223	223	173	177	206	206	164	164
NMW_49.760	Porters	208	224	146	146	112	120	166	170	117	128	177	189	167	167	155	158	192	196	247	249	213	213	223	223	173	177	206	208	164	168
AV84	Coleridge	218	224	146	146	112	112	166	170	130	132	177	185	163	167	149	167	188	188	247	249	213	213	223	223	173	173	206	206	164	168
AV86	Coleridge	0	0	0	0	112	120	166	170	130	134	177	185	167	167	160	163	188	188	249	249	213	213	225	225	173	173	206	206	164	164
AV88	Coleridge	218	234	0	0	112	120	168	174	117	130	0	0	167	167	160	160	188	188	249	249	213	213	223	225	173	173	206	206	164	168
AV89	Coleridge	218	244	146	146	0	0	164	168	117	117	185	189	167	167	160	160	0	0	249	249	0	0	0	0	173	177	206	206	164	168
AV90	Coleridge	218	224	146	146	112	120	168	170	128	132	177	185	167	167	160	169	188	192	247	249	213	213	223	223	173	177	206	206	164	164
AV91	Coleridge	214	218	146	146	112	112	174	174	132	132	185	189	167	167	155	160	188	192	247	249	213	213	223	223	173	177	206	206	168	168
NMW_12.211	Coleridge	218	248	142	142	112	112	0	0	117	130	177	185	159	167	0	0	0	0	249	249	213	213	223	223	177	177	206	206	168	168
AV2039	Tekapo	218	234	146	146	112	112	166	168	123	130	177	185	163	167	149	167	0	0	247	249	213	213	223	223	173	177	206	206	0	0
1927.12.18.125	Cook	228	244	146	146	112	112	164	166	117	132	177	189	163	167	149	160	188	188	249	249	213	213	223	223	173	177	206	206	164	168
LB2469	Milford	224	238	142	146	112	112	164	172	123	130	177	185	163	167	155	155	188	188	247	249	213	213	223	223	173	177	206	208	164	164
