# Supplementary material for: Ancient and Contemporary DNA Reveal a Pre-Human Decline but No Population Bottleneck Associated with Recent Human Persecution in the Kea (Nestor notabilis)
Source: PLoS One. 2015 Feb 26;10(2):e0118522. doi: 10.1371/journal.pone.0118522 (PMC4342260; doi:10.1371/journal.pone.0118522)
Supplement: S2 Data — (TXT) [file pone.0118522.s008.txt]

>Coleridge_AV89$2
ACCAGATGACTCTGTGAAGATAATAGTATGGTGAATCAACCAGGTGATGGTCCTGACCGAGGAACCAGAGGCGCAAAAGA
GCAAGTTGGGCGAGGGTGTAGGGGGAAAGATGGTACCTGACGCTAGTAGTGTAGGACCTTACTTACACCGGGTTGCTGAT
TTCTCGTGAGGTGCCAGACTAATAAATAACCTGGTACGCATGTGAAGGTACGGCAAGATTTGGTAGGACGAATGCAGCTT
GCATGGGCCGTTGCCATGTGTGGGAGGTACTTTGGGCACTTCCGTATGGCAAATATATGAATGTTTACTGGTGTCCATTG
TTTGTTTGGGTGCGCTGAAATTTCTGTCTTTTGTCATGACAGTCTCCATTCCGTGAAGCGAAACAGGGGAAAAGTACTTA
ATGTCCTATTATATGGAAATCATGTCTTGATGCATAAATTATTTAGTCCC------------------------------
-------------------------------------------------------------------------
>Coleridge_AV84$2
ACCAGATGACTCTGTGAAGATAATAGTATGGTGAATCAACCAGGTGATGGTCCTGACCGAGGAACCAGAGGCGCAAAAGA
GCAAGTTGGGCGAGGGTGTAGGGGGAAAGATGGTACCTGACGCTAGTAGTGTAGGACCTTACTTACACCGGGTTGCTGAT
TTCTCGTGAGGTGCCAGACTAATAAATAACCTGGTACGCATGTGAAGGTACGGCAAGATTCAGTAGGACGAATGCAGCTT
GCATGGGCCGTTGCCATGTGTGGGAGGTACTTTGGGCACTTCCGTATGGCAAATATATGAATGTTTACTGGTGTCCATTA
TTTGTTTGGGTGCGCTGAAATTTCTGTCTTTTATCATGACAGTCTCCATTCCGTGAAGCGAAACAGGGGAAAAGTACTTA
ATGTCCTATTATATGGAAATCATGTCTTGATGCATAAATTATTTAGTCCC------------------------------
-------------------------------------------------------------------------
>Porters_NMW.49.760$2
ACCAGATGACTCTGTGAAGATAATAGTATGGTGAATCAACCAGGTGATGGTCCTGACCGAGGAACCAGAGGCGCAAAAGA
GCAAGTTGGGCGAGGGTGTAGGGGGAAAGATGGTACCTGACGCTAGTAGTGTAGGACCTTACTTACACCGGGTTGCTGAT
TTCTCGTGAGGTGCCAGACTAATAAATAACCTGGTACGCATGTGAAGGTACGACAAGATTTGGTAGGACGAATGCAGCTT
GCATGGGCCGTTGCCATGTGTGGGAGGTACTTTGGGCACTTCCGTATGGCAAATATATGAATGTTTACTGGTGTCCATTA
TTTGTTTGGGTGCGCTGAAATTTCTGTCTTTTGTCATGACAGTCTCCATTCCGTGAAGCGAAACAGGGGAAAAGTACTTA
ATGTCCTATTATATGGAAATCATGTCTTGATGCATAAATTATTTAGTCCC------------------------------
-------------------------------------------------------------------------
>Coleridge_AV86$2
ACCAGATGACTCTGTGAAGATAATAGTATGGTGAATCAACCAGGTGATGGTCCTGACCGAGGAACCAGAGGCGCAAAAGA
GCAAGTTGGGCGAGGGTGTAGGGGGAAAGATGGTACCTGACGCTAGTAGTGTAGGACCTTACTTACACCGGGTTGCTGAT
TTCTCGTGAGGTGCCAGACTAATAAATAACCTGGTACGCATGTGAAGGTACGGCAAGATTCAGTAGGACGAATGCAGCTT
GCATGGGCCGTTGCCATGTGTGGGAGGTACTTTGGGCACTTCCGTATGGCAAATATATGAATGTTTACTGGTGTCCATTA
TTTGTTTGGGTGCGCTGAAATTTCTGTCTTTTATCATGACAGTCTCCATTCCGTGAAGCGAAACAGGGGAAAAGTACTTA
ATGTCCTATTATATGGAAATCATGTCTTGATGCATAAATTATTTAGTCCC------------------------------
-------------------------------------------------------------------------
>Coleridge_AV91$2
ACCAGATGACTCTGTGAAGATAATAGTATGGTGAATCAACCAGGTGATGGTCCTGACCGAGGAACCAGAGGCGCAAAAGA
GCAAGTTGGGCGAGGGTGTAGGGGGAAAGATGGTACCTGACGCTAGTAGTGTAGGACCTTACTTACACCGGGTTGCTGAT
TTCTCGTGAGGTGCCAGACTAATAAATAACCTGGTACGCATGTGAAGGTACGGCAAGATTCAGTAGGACGAATGCAGCTT
GCATGGGCCGTTGCCATGTGTGGGAGGTACTTTGGGCACTTCCGTATGGCAAATATATGAATGTTTACTGGTGTCCATTA
TTTGTTTGGGTGCGCTGAAATTTCTGTCTTTTATCATGACAGTCTCCATTCCGTGAAGCGAAACAGGGGAAAAGTACTTA
ATGTCCTATTATATGGAAATCATGTCTTGATGCATAAATTATTTAGTCCC------------------------------
-------------------------------------------------------------------------
>Canterbury_LB2466$2
ACCAGATGACTCTGTGAAGATAATAGTATGGTGAATCAACCAGGTGATGGTCCTGACCGAGGAACCAGAGGCGCAAAAGA
GCAAGTTGGGCGAGGGTGTAGGGGGAAAGATGGTACCTGACGCTAGTAGTGTAGGACCTTACTTACACCGGGTTGCTGAT
TTCTCGTGAGGTGCCAGACTAATAAATAACCTGGTACGCATGTGAAGGTACGGCAAGATTCAGTAGGACGAATGCAGCTT
GCATGGGCCGTTGCCATGTGTGGGAGGTACTTTGGGCACTTCCGTATGGCAAATATATGAATGTTTACTGGTGTCCATTA
TTTGTTTGGGTGCGCTGAAATTTCTGTCTTTTATCATGACAGTCTCCATTCCGTGAAGCGAAACAGGGGAAAAGTACTTA
ATGTCCTATTATATGGAAATCATGTCTTGATGCATAAATTATTTAGTCCC------------------------------
-------------------------------------------------------------------------
>Arthurs_NMW.12.209$2
ACCAGATGACTCTGTGAAGATAATAGTATGGTGAATCAACCAGGTGATGGTCCTGACCGAGGAACCAGAGGCGCAAAAGA
GCAAGTTGGGCGAGGGTGTAGGGGGAAAGATGGTACCTGACGCTAGTAGTGTAGGACCTTACTTACACCGGGTTGCTGAT
TTCTCGTGAGGTGCCAGACTAATAAATAACCTGGTACGCATGTGAAGGTACGGCAAGATTTAGTAGGACGAATGCAGCTT
GCATGGGCCGTTGCCATGTGTGGGAGGTACTTTGGGCACTTCCGTATGGCAAATATATGAATGTTTACTGGTGTCCATTA
TTTGTTTGGGTGCGCTGAAATTTCTGTCTTTTGTCATGACAGTCTCCATTCCGTGAAGCGAAACAGGGGAAAAGTACTTA
ATGTCCTATTATATGGAAATCATGTCTTGATGCATAAATTATTTAGTCCC------------------------------
-------------------------------------------------------------------------
>Coleridge_NMW.12.211$2
ACCAGATGACTCTGTGAAGATAATAGTATGGTGAATCAACCAGGTGATGGTCCTGACCGAGGAACCAGAGGCGCAAAAGA
GCAAGTTGGGCGAGGGTGTAGGGGGAAAGATGGTACCTGACGCTAGTAGTGTAGGACCTTACTTACACCGGGTTGCTGAT
TTCTCGTGAGGTGCCAGACTAATAAATAACCTGGTACGCATGTGAAGGTACGGCAAGATTTAGTAGGACGAATGCAGCTT
GCATGGGCCGTTGCCATGTGTGGGAGGTACTTTGGGCACTTCCGTATGGCAAATATATGAATGTTTACTGGTGTCCATTA
TTTGTTTGGGTGCGCTGAAATTTCTGTCTTTTGTCATGACAGTCTCCATTCCGTGAAGCGAAACAGGGGAAAAGTACTTA
ATGTCCTATTATATGGAAATCATGTCTTGATGCATAAATTATTTAGTCCC------------------------------
-------------------------------------------------------------------------
>Cook_1927.12.18$2
ACCAGATGACTCTGTGAAGATAATAGTATGGTGAATCAACCAGGTGATGGTCCTGACCGAGGAACCAGAGGCGCAAAAGA
GCAAGTTGGGCGAGGGTGTAGGGGGAAAGATGGTACCTGACGCTAGTAGTGTAGGACCTTACTTACACCGGGTTGCTGAT
TTCTCGTGAGGTGCCAGACTAATAAATAACCTGGTACGCATGTGAAGGTACGACAAGATTTGGTAGGACGAATGCAGCTT
GCATGGGCCGTTGCCATGTGTGGGAGGTACTTTGGGCACTTCCGTATGGCAAATATATGAATGTTTACTGGTGTCCATTA
TTTGTTTGGGTGCGCTGAAATTTCTGTCTTTTGTCATGACAGTCTCCATTCCGTGAAGCGAAACAGGGGAAAAGTACTTA
ATGTCCTATTATATGGAAATCATGTCTTGATGCATAAATTATTTAGTCCC------------------------------
-------------------------------------------------------------------------
>Tekapo_AV2039$2
ACCAGATGACTCTGTGAAGATAATAGTATGGTGAATCAACCAGGTGATGGTCCTGACCGAGGAACCAGAGGCGCAAAAGA
GCAAGTTGGGCGAGGGTGTAGGGGGAAAGATGGTACCTGACGCTAGTAGTGTAGGACCTTACTTACACCGGGTTGCTGAT
TTCTCGTGAGGTGCCAGACTAATAAATAACCTGGTACGCATGTGAAGGTACGACAAGATTTGGTAGGACGAATGCAGCTT
GCATGGGCCGTTGCCATGTGTGGGAGGTACTTTGGGCACTTCCGTATGGCAAATATATGAATGTTTACTGGTGTCCATTA
TTTGTTTGGGTGCGCTGAAATTTCTGTCTTTTGTCATGACAGTCTCCATTCCGTGAAGCGAAACAGGGGAAAAGTACTTA
ATGTCCTATTATATGGAAATCATGTCTTGATGCATAAATTATTTAGTCCC------------------------------
-------------------------------------------------------------------------
>Milford_LB2469$2
ACCAGATGACTCTGTGAAGATAATAGTATGGTGAATCAACCAGGTGATGGTCCTGACCGAGGAACCAGAGGCGCAAAAGA
GCAAGTTGGGCGAGGGTGTAGGGGGAAAGATGGTACCTGACGCTAGTAGTGTAGGACCTTACTTACACCGGGTTGCTGAT
TTCTCGTGAGGTGCCAGACTAATAAATAACCTGGTACGCATGTGAAGGTACGGCAAGATTTAGTAGGACGAATGCAGCTT
GCATGGGCCGTTGCCATGTGTGGGAGGTACTTTGGGCACTTCCGTATGGCAAATATATGAATGTTTACTGGTGTCCATTA
TTTGTTTGGGTGCGCTGAAATTTCTGTCTTTTGTCATGACAGTCTCCATTCCGTGAAGCGAAACAGGGGAAAAGTACTTA
ATGTCCTATTATATGGAAATCATGTCTTGATGCATAAATTATTTAGTCCC------------------------------
-------------------------------------------------------------------------
>NM0-258$1
ACCAGATGACTCTGTGAAGATAATAGTATGGTGAATCAACCAGGTGATGGTCCTGACCGAGGAACCAGAGGCGCAAAAGA
GCAAGTTGGGCGAGGGTGTAGGGGGAAAGATGGTACCTGACGCTAGTAGTGTAGGACCTTACTTACACCGGGTTGCTGAT
TTCTCGTGAGGTGCCAGACTAATAAATAACCTGGTACGCATGTGAAGGTACGGCAAGATTCGGTAGGACGAATGCAGCTT
GCATGGGCCGTTGCCATGTGTGGGAGGTACTTTAGGCACTTCCGTATGGTAAATATATGAATGTTTACTGGTGTCCATTA
TTTGTTTGGGTGCGCTGAAATTTCTGTCTTTTATCATGACAGTCTCCATTCCGTGAAGCGAAACAGGGGAAAAGTACTTA
ATGTCCTATTATATGGAAATCATGTCTTGATGCATAAATTATTTAGTCCC------------------------------
-------------------------------------------------------------------------
>NM0-259$1
--------------------------------------------------------------------------------
--------------------------------------------------------------------------------
--------------------------------------------------------------------------------
---------------------------------------------------------------------GGTGTCCATTG
TTTGTTTGGGTGCGCTGAAATTTCTGTCTTTTATCATGACAGTCTCCATTCCGTGAAGCGAAACAGGGGAAAAGTACTTA
ATGTCCTATTATATGGAAATCATGTCTTGATGCATAAATTATTTAGTCCCTAAATAATATAATACAATGTATTAAAGATC
AAGGCATAAATGTACAAATTACATAAAAGCAAAGGCACTTTGAATTCGAATTTGAATTCAAAATTAAGTCCAA
>NM0-260$1
--------------------------------------------------------------------------------
--------------------------------------------------------------------------------
--------------------------------------------------------------------------------
---------------------------------------------------------------------GGTGTCCATTG
TTTGTTTGGGTGCGCTGAAATTTCTGTCTTTTATCATGACAGTCTCCATTCCGTGAAGCGAAACAGGGGAAAAGTACTTA
ATGTCCTATTATATGGAAATCATGTCTTGATGCATAAATTATTTAGTCCCTAAATAATATAATACAATGTATTAAAGATC
AAGGCATAAATGTACAAATTACATAAAAGCAAAGGCACTTTGAATTCGAATTTGAATTCAAAATTAAGTCCAA
>NM0-261$1
--------------------------------------------------------------------------------
--------------------------------------------------------------------------------
--------------------------------------------------------------------------------
---------------------------------------------------------------------GGTGTCCATTG
TTTGTTTGGGTGCGCTGAAATTTCTGTCTTTTATCATGACAGTCTCCATTCCGTGAAGCGAAACAGGGGAAAAGTACTTA
ATGTCCTATTATATGGAAATCATGTCTTGATGCATAAATTATTTAGTCCCTAAATAATATAATACAATGTATTAAAGATC
AAGGCATAAATGTACAAATTACATAAAAGCAAAGGCACTTTGAATTCGAATTTGAATTCAAAATTAAGTCCAA
